# Supplementary material for: A spatially interpretable machine learning framework for urban waterlogging risk mapping in Beijing
Source: PeerJ. 2026 Mar 19;14:e20977. doi: 10.7717/peerj.20977 (PMC13006009; doi:10.7717/peerj.20977)
Supplement: Supplemental Information 2 [file peerj-14-20977-s002.zip]

Archive with 1 entries (1 files):
- flooded_data.csv
