# Supplementary material for: A spatially interpretable machine learning framework for urban waterlogging risk mapping in Beijing
Source: PeerJ. 2026 Mar 19;14:e20977. doi: 10.7717/peerj.20977 (PMC13006009; doi:10.7717/peerj.20977)
Supplement: Supplemental Information 2 [file peerj-14-20977-s002.zip › flooded_data.csv]

	经度	纬度	Longitude	Latitude	ELE	FVC	NPS	Slope	PRE	TR	SM	River_dist	Road_dist	Is_Flooded
...1	116.415381	39.955468	450064.54209537	4422978.22859612	51.7523464495153	-0.0459208302199841	1	2.89793884648708	558.366836832138	2.5499804019928	2.5499804019928	747.900024414062	55.4000015258789	Yes
...2	116.444354	39.905631	452504.864110151	4417431.01431756	45.7476519540273	0.00391239393502474	5.26569264889199	5.95493893815656	580.222488585394	4.07413016402618	4.07413016402618	415.5	63.9000015258789	Yes
...3	116.420745	39.878582	450467.351418165	4414441.69062189	46.8959694474909	1.04934239387512	1.12449320593018	1.24116058399044	592.056209156755	2.35762596130371	2.35762596130371	84.5716857910156	0	Yes
...4	116.356622	39.873766	444980.244612284	4413944.6788434	49.2246410761639	1.5487425327301	1	1.51687261210972	580.442267888691	1.26230483675712	1.26230483675712	506.580871582031	55.4000015258789	Yes
...5	116.361119	39.946028	445422.197425502	4421962.25931367	53.5329231105798	0.696950256824494	1	2.52383482609769	572.970442669932	1.89379473932801	1.89379473932801	69.8850479125977	0	Yes
...6	116.567598	39.895668	463034.119806119	4416266.95898103	36.0526428588058	1.88832032680511	1	4.0490578710345	610.451084728353	1.83447274044649	1.83447274044649	1222.86254882812	83.0999984741211	Yes
...7	116.553695	39.969393	461886.467454903	4424455.50742336	31.4762753049117	1.5031806230545	1	2.7040650980571	599.659194943961	2.1143319606781	2.1143319606781	127.905632019043	104.827575683594	Yes
...8	116.625156	39.912221	467962.455201165	4418081.92327808	29.8869236581532	0.503904396231858	1	1.96293804188812	606.312416423112	1.18389189243317	1.18389189243317	455.816284179688	21.2999992370605	Yes
...9	116.494727	39.994908	456866.746653597	4427314.29679303	39.0785906624888	0.308962970972061	0	2.96001894751035	582.990806817776	1.44222056865692	1.44222056865692	442.834197998047	83.0999984741211	Yes
...10	116.397586	39.994105	448573.533504219	4427276.69265596	52.1628994939146	1.03296852111816	1.81893760320986	7.06425425692407	580.282945519313	5.416419506073	5.416419506073	1684.90881347656	0	Yes
...11	116.423673	40.005112	450808.423404408	4428483.64919154	43.0674812171991	1.82567286491394	1	3.69926385548232	557.410560612334	1.94154572486877	1.94154572486877	237.414398193359	0	Yes
...12	116.46269	39.867406	454046.670552975	4413178.87259242	39.8441957971574	0.556854959159956	2	2.0475179510414	597.438022945076	2.56946548867629	2.56946548867629	784.604797363281	21.2999992370605	Yes
...13	116.439727	39.96534	452150.958744029	4424060.58268989	48.2358223278606	0.00844402126996486	1.26469032479146	4.12397276036243	558.366836832138	2.8385910987854	2.8385910987854	277	21.2999992370605	Yes
...14	116.450111	39.837945	452950.737678056	4409915.58883413	40.8201105285042	1.62811970710754	1	2.13463915961056	600.517293600365	1.34699666500092	1.34699666500092	517.324340820312	89.5897903442383	Yes
...15	116.489284	39.908101	456346.947255359	4417682.2296056	37.9227879853776	0.0120993135496974	1	2.07031709450461	584.47229933925	2.49030113220215	2.49030113220215	415.475219726562	0	Yes
...16	116.519542	40.018544	458999.261458224	4429925.96861485	45.3758898236774	0.472344726324081	2.110693890309	2.59147922175922	554.924364014529	2.33076077320567	2.33076077320567	948.664733886719	93.3829193115234	Yes
...17	116.54785	39.853251	461322.046075622	4411567.52143429	32.4573315170159	2.07590699195862	0.95561642617436	2.14330608858763	605.421397556551	1.31696617603302	1.31696617603302	166.199996948242	110.800003051758	Yes
...18	116.483947	39.847456	455851.898805963	4410953.94334889	38	1.23657286167145	2	3.043212890625	596.192982744426	1.67332005500793	1.67332005500793	382.105804443359	290.484588623047	Yes
...19	116.542708	39.875782	460894.979031758	4414070.43492218	39.1739701262116	1.78687417507172	5	3.44523866601025	605.421397556551	2.5565256116193	2.5565256116193	664.799987792969	0	Yes
...20	116.477968	39.93693	455398.425833156	4420887.54012239	33.2181187154525	1.29459309577942	0	10.5289618818243	584.47229933925	4.63755056550712	4.63755056550712	0	21.2999992370605	Yes
...21	116.468258	39.942998	454572.82762491	4421565.92448535	42.6136458592813	0.336727172136307	1	5.54310800855729	584.47229933925	2.32782913118555	2.32782913118555	104.827575683594	0	Yes
...22	116.401079	39.974718	448857.269466765	4425122.90108956	45	0.736104965209961	1	1.79795845995127	558.366836832138	4.111252784729	4.111252784729	0	0	Yes
...23	116.41153	39.975262	449750.099494846	4425177.33891732	42.4943577055177	1.81713008880615	1	6.64982350430642	558.366836832138	2.69339942932129	2.69339942932129	27.7000007629395	0	Yes
...24	116.445383	39.995017	452654.488313062	4427351.43658046	42	1.46544981002808	1	1.31616089179226	558.366836832138	0.951630175113678	0.951630175113678	612.741027832031	0	Yes
...25	116.506377	39.87705	457788.921780932	4414227.69796946	36.2330878794109	0.745715618133545	1.97006960927085	5.21183736981315	605.421397556551	1.99954250434624	1.99954250434624	669.359375	21.2999992370605	Yes
...26	116.481062	40.033816	455725.361043153	4431639.44747037	41.483355100198	0.310030847787857	1	1.78762266916395	550.192853141576	1.71394276618958	1.71394276618958	596.400024414062	0	Yes
...27	116.54427	39.953097	461072.348693808	4422650.88286812	30.5409173909087	1.07603871822357	0.332380169963476	1.37115205232377	596.534155447967	1.87199642114869	1.87199642114869	1717.40002441406	27.7000007629395	Yes
...28	116.464191	40.026393	454281.001783727	4430824.07891091	41.1720920535198	0.596215963363647	0.420500250013713	1.97381237596823	550.192853141576	1.85213387012482	1.85213387012482	884.214416503906	63.9000015258789	Yes
...29	116.496355	39.951093	456978.260696896	4422450.46338544	39.0195742913185	0.497617334127426	0.887471115528652	3.26385769889637	582.990806817776	4.54030847549438	4.54030847549438	676.573486328125	127.800003051758	Yes
...30	116.477107	39.976067	455350.322448619	4425231.79433846	43.2440520115374	0.0961038917303085	1	2.84978219314317	582.990806817776	1.50633543911034	1.50633543911034	703.434204101562	0	Yes
...31	116.463952	39.870732	454156.817411332	4413547.37253857	38.2825232107839	0.558129072189331	1	3.14557717752745	597.438022945076	1.95959174633026	1.95959174633026	861.923461914062	83.0999984741211	Yes
...32	116.448804	40.069783	452997.878794946	4435648.03358301	32.4658060211792	0.955371141433716	2.86964707974098	2.12370137322859	539.025678939186	1.76635217666626	1.76635217666626	298.200012207031	85.1999969482422	Yes
...33	116.498433	39.91424	457132.781535827	4418359.16068077	39.9281136837777	-0.0124613400548697	1	1.38679331061861	584.47229933925	4.92601251602173	4.92601251602173	499.054748535156	27.7000007629395	Yes
...34	116.271441	40.037502	437844.164715312	4432173.80926793	52	0.187583476305008	1	1.60794104729232	535.968445003033	1.71358956093259	1.71358956093259	1031.73840332031	27.7000007629395	Yes
...35	116.327633	40.039242	442639.592552264	4432329.23200027	51.7036965544353	0.374458104372025	1	2.16937892599396	548.625530017656	1.44222056865692	1.44222056865692	1796.34350585938	0	Yes
...36	116.330113	40.06722	442874.530452941	4435432.98755147	46	0.0106754833832383	1	0.826291360128486	537.778472253645	1.51578366756439	1.51578366756439	1915.56799316406	27.7000007629395	Yes
...37	116.122176	39.942279	425005.631885659	4421719.6324991	105.013163627179	0.0113873984664679	1	1.66655096247714	611.929299652576	1.94876599581407	1.94876599581407	110.043357849121	0	Yes
...38	116.254828	39.935497	436332.212507383	4420863.83596403	57.2045261837045	0.298996299505234	0.271991835978124	6.90872169467033	552.171961307526	1.76906752586365	1.76906752586365	152.441635131836	21.2999992370605	Yes
...39	116.37386	39.973717	446532.203630713	4425027.76351853	52.3448945922823	0.248451173305511	1	2.0838844961024	580.282945519313	3.64583219870189	3.64583219870189	85.7863616943359	0	Yes
...40	116.221673	39.9663	433529.230298348	4424306.87243182	58.3016249803878	0.292945146560669	1.90951358728139	1.75479969329122	543.87834572792	1.30476045608521	1.30476045608521	637.099975585938	42.5999984741211	Yes
...41	116.334196	39.929104	443108.2102956	4420100.67268713	55.2349582121097	0.415748447179794	1	1.54972602163779	551.484554023016	1.88657157644793	1.88657157644793	1159.22766113281	27.7000007629395	Yes
...42	116.279703	40.055687	438565.357477325	4434186.47713076	52.8327958470825	0.421525971692244	2.89418937306345	2.44633308903735	533.065799593925	2.40057599946657	2.40057599946657	1372.80981445312	0	Yes
...43	116.238054	40.049702	435007.364263374	4433551.75578442	49.6781931443971	0.0797301009297371	1	4.78584507116737	573.67448598205	1.69668264540745	1.69668264540745	528.021240234375	0	Yes
...44	116.281144	39.939504	438584.265456657	4421290.13387658	54.7445790492386	0.0711872801184654	1	3.3281617600952	552.171961307526	1.38794815540314	1.38794815540314	753.688842773438	85.1999969482422	Yes
...45	116.337315	40.062035	443484.410503285	4434852.89269799	47.0179152919764	0.464869767427444	3	1.22608523880549	537.778472253645	1.33595543943062	1.33595543943062	2549.66137695312	27.7000007629395	Yes
...46	116.229057	39.998919	434191.150087528	4427921.83250935	71	0.323556959629059	1.34026948982345	1.28283349676937	543.878345727921	4.46633225230719	4.46633225230719	139.770095825195	93.3829193115234	Yes
...47	116.365167	39.992925	445805.058353136	4427164.92859245	49.6028138268421	0.19725729385631	1	3.73421185485786	580.282945519313	1.36469781398773	1.36469781398773	42.5999984741211	0	Yes
...48	116.301714	40.005791	440399.293128328	4428633.45094772	49	0.389764010906219	1.05565097558403	1.09591925855634	548.625530017656	2.01752328872681	2.01752328872681	0	59.3535995483398	Yes
...49	116.324504	40.01929	442355.85868871	4430116.73700974	44.7225033730933	0.322489142417908	0.0848413989093808	4.4719495781293	548.625530017656	2.3851252621505	2.3851252621505	178.060806274414	0	Yes
...50	116.375622	39.993428	446697.98662776	4427214.45352138	52.1043996858704	0.686271727085114	1	1.88707415170167	580.282945519313	2.10956385668873	2.10956385668873	715.000183105469	55.4000015258789	Yes
...51	116.316551	39.950557	441618.698065269	4422493.14625022	57.2544661048434	0.478395938873291	0.204432406319644	3.09902053544915	568.048037869856	1.38484206114654	1.38484206114654	898.167907714844	63.9000015258789	Yes
...52	116.329727	40.047836	442825.415105961	4433281.75392638	50.1890569157057	0.614725470542908	1	2.52749226966723	548.625530017656	1.85533359413613	1.85533359413613	2672.89697265625	27.7000007629395	Yes
...53	116.337781	39.973201	443450.870893903	4424992.74631855	54.6611760948439	0.3385069668293	1	2.62490969668769	568.048037869856	2.86104869842529	2.86104869842529	788.586669921875	0	Yes
...54	116.305367	39.991441	440698.677542699	4427038.28448103	57.3149520351332	0.200397729873657	1	2.0209572654009	568.048037869856	2.62297534942627	2.62297534942627	638.833374023438	0	Yes
...55	116.294086	40.040143	439778.427126568	4432451.38199324	48.3324744112149	0.532856583595276	1	2.5200856869236	535.968445003033	1.7554486989975	1.7554486989975	2707.89038085938	89.5897903442383	Yes
...56	116.237787	40.03755	434973.044689394	4432203.16657234	55.2918356519855	0.245247602462769	5.71446328698714	1.75832317949089	606.999214679003	2.04978036880493	2.04978036880493	803.299987792969	55.4000015258789	Yes
...57	116.356601	40.028961	445102.661844971	4431169.86671551	41.5845010304001	0.331813363913763	1	0.748694856812545	550.458048238652	0.939497122850832	0.939497122850832	221.600006103516	69.8850479125977	Yes
...58	116.269172	40.127411	437732.551666849	4442154.69780993	44	0.184023946523666	1	0	526.476364031434	1.1070681810379	1.1070681810379	708.369323730469	21.2999992370605	Yes
...59	116.249679	39.986737	435940.112360301	4426554.70874869	56.609244413959	0.887028455734253	0	1.02338904495039	543.878345727921	1.61195528507233	1.61195528507233	104.827575683594	0	Yes
...60	116.269836	39.892352	437575.355971816	4416064.56641282	55	0.566671967506409	2	1.20867311954498	560.390421718359	1.61046838157204	1.61046838157204	304.700012207031	55.4000015258789	Yes
...61	116.244502	39.938188	435452.474300803	4421169.92922949	61.4220999273658	0.480887591838837	0.504692848392662	4.25184200752543	562.436021268368	1.74355959892273	1.74355959892273	166.199996948242	55.4000015258789	Yes
...62	116.265938	39.926606	437273.349096707	4419869.15289343	62.1119175072504	-0.0103256469592452	1	3.72407876111018	552.171961307526	1.32924494328311	1.32924494328311	85.1999969482422	63.9000015258789	Yes
...63	116.27717	39.903358	438212.260366514	4417281.02134005	60.4049716858134	2.21247625140059	1	2.16364488714993	552.171961307526	1.61691057682037	1.61691057682037	858.700012207031	21.2999992370605	Yes
...64	116.227538	39.960767	434024.800833475	4423688.40311124	56.0229484740458	1.15328025817871	0	1.8906250651656	543.878345727921	1.95959174633026	1.95959174633026	798.178405761719	21.2999992370605	Yes
...65	116.285935	39.950987	439003.789012201	4422561.3539831	50.5092407532111	0.342422395944595	1.45973908862387	3.41693859392361	552.290560603142	1.99358975887299	1.99358975887299	319.5	234.300003051758	Yes
...66	116.287499	40.004215	439184.592904612	4428468.13111358	50.2876773877779	0.526093423366547	0	7.16638778057855	535.968445003033	2.69102215766907	2.69102215766907	0	34.9425239562988	Yes
...67	116.322516	40.024111	442190.278306434	4430653.11752765	42.9823861255637	0.71652752161026	1	3.06571578441587	548.625530017656	1.46751487255096	1.46751487255096	349.04443359375	42.5999984741211	Yes
...68	116.316462	39.91238	441578.646928061	4418255.92739206	59.0270957889529	-0.00605420814827084	2.60783831605504	3.68689677059893	551.484554023016	3.06153010509811	3.06153010509811	59.3535995483398	69.6455307006836	Yes
...69	116.280835	40.008991	438620.060752812	4429002.79695574	51.3711301039429	0.333167672157288	1	1.86483642566384	535.968445003033	1.37171423435211	1.37171423435211	139.291061401367	42.5999984741211	Yes
...70	116.315778	40.051285	441638.491137981	4433673.61710034	51.7547781476339	0.49121019244194	1	1.79618108819733	537.778472253645	1.75617714885775	1.75617714885775	3371.9365234375	27.7000007629395	Yes
...71	116.346894	39.982058	444236.266703877	4425970.05546002	57	0.247383341193199	1.24641669823814	2.09780702874266	568.048037869856	2.12174460072077	2.12174460072077	831.27294921875	0	Yes
...72	116.250012	39.855449	435846.131988089	4411982.76161237	53.1298584050406	1.52240192890167	1	2.34123751474161	559.464729020365	1.60481321580519	1.60481321580519	2836.74536132812	21.2999992370605	Yes
...73	116.257845	39.857494	436518.056768662	4412204.14274237	56.2416378280907	1.80645143985748	1	1.12623964038419	560.390421718359	2.38482581161569	2.38482581161569	2986.83837890625	42.5999984741211	Yes
...74	116.419399	39.838664	450323.478701702	4410011.99726944	40.5134384186063	1.63203525543213	1	0.729564093811884	600.517293600366	1.74355959892273	1.74355959892273	581.700012207031	0	Yes
...75	116.257933	39.842625	436511.887421095	4410553.7844324	49.5220092598718	1.14616119861603	0	2.11020001072464	585.630113005638	2.16471834739714	2.16471834739714	2217.10791015625	118.70719909668	Yes
...76	116.273994	39.853836	437896.115278958	4411786.80177701	49.1694107524193	2.16617438444809	1	1.85087516565485	560.390421718359	1.74080443382263	1.74080443382263	1570.61157226562	27.7000007629395	Yes
...77	116.351921	39.838565	444549.904198374	4410040.66895805	42.3111937452671	0.512567341327667	4	5.99625065133341	606.567001329735	2.56561875343323	2.56561875343323	55.4000015258789	0	Yes
...78	116.317042	39.902121	441619.51160137	4417116.90321244	53.9114932270153	0.185803681612015	1	3.76232489354052	551.484554023016	1.94235068662544	1.94235068662544	1010.63519287109	118.70719909668	Yes
...79	116.407749	39.83931	449327.167113753	4410090.23167654	41.7291285933326	0.445292472839355	1	4.84863586113019	600.517293600365	2.36190165158227	2.36190165158227	418.379028320312	85.1999969482422	Yes
...80	116.294757	39.83923	439659.451103477	4410151.48262835	52.3635037327828	1.46011054515839	1.42598773204368	1.98959036048071	585.630113005638	1.79056994019696	1.79056994019696	719.974914550781	0	Yes
...81	116.283828	39.841915	438726.744260558	4410456.91853278	53	1.41561663150787	1	6.08759784698486	585.630113005638	1.48904483573506	1.48904483573506	1323.68029785156	21.2999992370605	Yes
...82	116.292481	39.80566	439435.248629971	4406427.14184202	54	0.99416983127594	2	4.7880121779171	585.630113005638	1.98151457309723	1.98151457309723	840.4462890625	0	Yes
...83	116.323383	39.791524	442068.67195847	4404837.76253286	41.4667998321615	0.98633885383606	4.55050985917852	2.26114552600416	603.52900943812	1.70364320278168	1.70364320278168	2648.30786132812	63.9000015258789	Yes
...84	116.353574	39.859947	444708.494221625	4412412.80369978	44.7890111217841	1.36756324768066	1.06351184630068	2.79264733939779	580.442267888691	4.27820063767003	4.27820063767003	83.0999984741211	21.2999992370605	Yes
...85	116.327859	39.902871	442544.802496	4417193.13086979	53.4858287435469	0.517906546592712	0.523566071177256	2.30566202815703	551.484554023016	2.56396351738991	2.56396351738991	89.5897903442383	50.8138771057129	Yes
...86	116.287591	39.882926	439084.973871467	4415006.12203624	50.9747253536691	2.001868724823	0.0341693962958927	2.0628088019076	560.390421718359	1.23677003383636	1.23677003383636	277	0	Yes
...87	116.214685	39.849242	432818.180712766	4411319.79934128	64.5150909530555	0.8616810331801	1	2.92864767996389	601.010608583689	2.89108967781067	2.89108967781067	149.100006103516	0	Yes
...88	116.37781	39.852065	446775.426873963	4411523.28174214	46.6467801154807	1.55052220821381	0.259685666746815	3.89239788049481	580.442267888691	2.86104869842529	2.86104869842529	0	178.060806274414	Yes
...89	116.37781	39.852065	446775.426873963	4411523.28174214	46.6467801154807	1.55052220821381	0.259685666746815	3.89239788049481	580.442267888691	2.86104869842529	2.86104869842529	0	178.060806274414	Yes
...90	116.212447	39.818557	432596.734597691	4407915.78788958	48.4270061984065	0.105714589357376	0	2.12238336585181	601.010608583689	3.53343957039744	3.53343957039744	1232.63391113281	391.666442871094	Yes
...91	116.325156	39.83649	442258.115331954	4409827.30541507	46.1574048499664	1.25508248806	3.56373705015418	1.78261096948421	572.020028404892	1.61692050280254	1.61692050280254	55.4000015258789	27.7000007629395	Yes
...92	116.317209	39.888572	441622.292532767	4415612.9956481	50.5482533231235	2.31119108200073	1	2.75325060792105	570.602187379496	3.4092723028048	3.4092723028048	618.32080078125	0	Yes
...93	116.43399	39.864381	451589.968743164	4412858.28177154	42.7958025774336	0.56382429599762	0.734790593497733	2.28812724904511	592.056209156755	5.09702069224313	5.09702069224313	666.163513183594	0	Yes
...94	116.214357	39.856449	432797.14988869	4412119.94560229	62.2581746171858	1.14758503437042	1	2.58656068101775	558.259217471816	2.48965859413147	2.48965859413147	213	0	Yes
...95	116.327076	39.859661	442441.75259725	4412397.78648915	44.79741613231	1.41775226593018	4.79203983093711	1.51724640254998	570.602187379496	2.36725193316173	2.36725193316173	27.7000007629395	21.2999992370605	Yes
...96	116.290037	39.852094	439266.940455323	4411582.43788832	51.2165790959595	1.35724055767059	1	1.01934773437157	560.390421718359	1.24727255594167	1.24727255594167	172.636764526367	55.4000015258789	Yes
...97	116.239114	39.896206	434952.425583368	4416514.24199707	64.0390803496666	0.487650722265244	2.70874281066952	6.01320672707548	558.259217471816	2.23571014404297	2.23571014404297	110.800003051758	27.7000007629395	Yes
...98	116.41892	39.863327	450300.284702498	4412749.57014161	52.877134673423	0.742512047290802	1.02352979051212	1.51460754366794	592.056209156755	4.43887637948995	4.43887637948995	879.837829589844	110.800003051758	Yes
...99	116.445934	39.876111	452619.59880707	4414153.77832656	44.0330528969526	0.435681760311127	1	4.07813871263575	592.056209156755	2.93215758704334	2.93215758704334	560.000061035156	106.5	Yes
...100	116.238191	39.854809	434834.349322101	4411920.27823751	57.8315730423388	1.61530554294586	1.14833477581884	1.48839340229301	558.259217471816	2.28090468755235	2.28090468755235	1963.91857910156	0	Yes
...101	116.338069	39.852068	443375.801756071	4411548.02824126	48.7142090801214	1.14402556419373	1	2.82593993142414	570.602187379496	1.97828209400177	1.97828209400177	461.053161621094	27.7000007629395	Yes
...102	116.28794	39.872595	439105.678684859	4413859.25250528	52.9500937102257	1.79185748100281	1	1.6999859063864	560.390421718359	1.97342336177826	1.97342336177826	1412.69995117188	63.9000015258789	Yes
...103	116.126967	39.857003	425322.427408319	4412250.78243673	118.860274895506	0.307539135217667	4.48473823656312	5.95846894784658	614.53399926424	5.17439842224121	5.17439842224121	770.303466796875	0	Yes
...104	116.301343	39.885856	440263.401695449	4415322.03606349	52.1030476037565	0.500464916229248	1	2.76257811508475	570.602187379496	2.51223698459352	2.51223698459352	518.355590820312	0	Yes
...105	116.249801	39.839841	435813.548608522	4410250.59646747	55.6866617638049	0.542111277580261	0.692991749149785	0.758024873989996	601.010608583689	1.60769034476328	1.60769034476328	1509.03869628906	34.9425239562988	Yes
...106	116.216258	39.837833	432941.650336243	4410052.34398081	55.9742622309694	0.38086524605751	0	1.3689155185976	601.010608583689	2.37857103347778	2.37857103347778	34.9425239562988	172.636764526367	Yes
...107	116.314875	39.788232	441337.422292067	4404477.93163636	53.884822700603	0.33459147810936	0	5.36589261363258	603.52900943812	2.508864402771	2.508864402771	1921.99670410156	21.2999992370605	Yes
...108	116.275576	39.823642	438004.298154489	4408434.51023914	50.2601898692675	1.31737399101257	6	3.92726598732178	585.630113005638	1.83303022384644	1.83303022384644	371.523620605469	27.7000007629395	Yes
...109	116.164934	39.792276	428503.033025567	4405035.77083051	49.0574987162181	1.93850958347321	5	3.10996238466202	591.640059411526	2.06067943572998	2.06067943572998	170.399993896484	84.5716857910156	Yes
...110	116.19741	39.791412	431282.748546605	4404914.44277936	46.6556653092466	1.50994372367859	3.85623260184366	1.27249356755575	591.640059411526	1.56582938109355	1.56582938109355	149.100006103516	27.7000007629395	Yes
...111	116.152682	39.81833	427481.401807769	4407937.32787727	87.5497128742205	2.74723148345947	0	4.29038855309038	611.702902972698	8.30363750457764	8.30363750457764	1137.09948730469	63.9000015258789	Yes
...112	116.283279	39.883219	438716.530728217	4415041.59064849	53.1366898629265	1.96662974357605	1	1.9022603897734	560.390421718359	1.27951199595789	1.27951199595789	193.899993896484	27.7000007629395	Yes
...113	116.416905	39.828102	450102.447349704	4408841.12962716	42.9161348042763	0.334235519170761	0.152152925593922	4.38315027329847	600.517293600365	2.07143359162124	2.07143359162124	441.500091552734	21.2999992370605	Yes
...114	116.317876	39.875573	441668.306422784	4414169.80919244	48.054619143652	1.41597259044647	1	5.17669957759674	570.602187379496	1.83477520942688	1.83477520942688	1052.84948730469	42.5999984741211	Yes
...115	116.300639	39.85541	440176.764902992	4411943.32902499	48.5191603074739	1.59024493586797	0	1.23202517690063	568.201565686044	1.42398931500525	1.42398931500525	249.300003051758	138.5	Yes
...116	116.168682	39.929403	428965.477556467	4420252.46285904	117.107940439109	0.29614868760109	0	17.6295956103764	584.138665735722	11.7912511825562	11.7912511825562	670.2373046875	0	Yes
...117	116.242352	39.912957	435245.015144049	4418371.08460727	64.5781175577823	0.17939655482769	1	2.36237233046378	562.436021268368	3.67188276510784	3.67188276510784	1966.69995117188	21.2999992370605	Yes
...118	116.127416	39.942875	425453.949234913	4421781.39276846	102.872078776779	-0.0113935200497508	1	2.41447087158586	611.929299652576	3.95898985862732	3.95898985862732	185.761810302734	50.8138771057129	Yes
...119	116.139701	39.939738	426500.131202093	4421423.0224151	111.779660741059	0.357016444206238	1.29011365120952	3.71367089820818	611.929299652576	11.6035715237027	11.6035715237027	69.8850479125977	34.9425239562988	Yes
...120	116.218372	39.939395	433221.153065251	4421323.12091702	64.2987284101507	0.502244710922241	0	2.33889198340033	562.436021268368	4.11907996082743	4.11907996082743	27.7000007629395	0	Yes
...121	116.190721	39.9689	430888.452031319	4424618.9762211	182.989683580679	1.02335798740387	1.82990731987879	9.64920287077379	652.010813772678	20.1246677976121	20.1246677976121	1023.91125488281	34.9425239562988	Yes
...122	116.193184	39.912576	431042.273112938	4418365.61125457	75.5337836390145	0.00569218210875988	1	3.22018283264295	584.138665735722	2.99869657927215	2.99869657927215	1939	27.7000007629395	Yes
...123	116.236272	39.902552	434715.485139718	4417220.65837621	59.258456456541	0.186159640550613	2	2.23771074281223	562.436021268368	1.67044901847839	1.67044901847839	803.299987792969	0	Yes
...124	116.179571	39.914396	429880.626062204	4418578.21579228	78.0733804822647	-0.133484929800034	2.1290755992655	3.47944305009409	584.138665735722	1.13419580459595	1.13419580459595	2356.154296875	0	Yes
...125	116.195031	39.896297	431183.850651757	4416557.37464466	72	0.345625966787338	0.491386747590299	2.23999621468575	591.417802168755	1.27999997138977	1.27999997138977	110.800003051758	55.4000015258789	Yes
...126	116.206098	39.908086	432141.60146773	4417857.37103446	78.4857717261026	0.39614680502824	0.743782364847789	3.93818779266075	562.436021268368	4.75239861834765	4.75239861834765	1412.69995117188	42.5999984741211	Yes
...127	116.236174	39.902081	434706.660795338	4417168.45367416	62.1716036433304	0.186159640550613	1	3.30875326951502	562.436021268368	1.7033647137927	1.7033647137927	747.900024414062	55.4000015258789	Yes
...128	116.66258	39.903373	471157.344024006	4417087.13806746	32.9132941412065	0.00035747395860144	1	1.66407573724496	607.950566632673	1.56665253639221	1.56665253639221	1165.53308105469	27.7000007629395	Yes
...129	116.679109	39.900882	472569.25210096	4416805.45832842	24.0136153456554	-0.0199363455176353	4.08667714418472	1.25651561925075	607.950566632673	2.70880055427551	2.70880055427551	530.570678710938	34.9425239562988	Yes
...130	116.68414	39.901103	472999.404955032	4416828.4538659	24.9078745856841	0.333523601293564	1.11256764301439	0.864215509909815	607.950566632673	1.97828209400177	1.97828209400177	232.228439331055	27.7000007629395	Yes
...131	116.652519	39.929106	470308.442647283	4419946.51483042	22.4186755701187	0.222822695970535	0.194099149787993	3.22565427572004	607.950566632673	3.64808474390406	3.64808474390406	271.095458984375	0	Yes
...132	116.648138	39.90369	469922.977987228	4417127.08510029	33.2537200397691	0.575214862823486	1	4.5958060146869	606.312416423112	1.60698473453522	1.60698473453522	638.840576171875	27.7000007629395	Yes
...133	116.741056	39.935935	477875.96197973	4420678.7625731	23.6579238634268	0.281198740005493	2.83011645652621	0.743166565924303	574.987209008075	1.8225257396698	1.8225257396698	255.600006103516	0	Yes
...134	116.340247	40.085012	443753.367310861	4437401.31936327	46.8225584550661	0.0430671013891697	4.46689329911719	1.67964042875259	537.778472253645	2.5755774974823	2.5755774974823	55.4000015258789	27.7000007629395	Yes
...135	116.36472	40.076372	445832.958957155	4436427.15625562	49	0.348473578691483	2.02613800123617	1.00895836781533	551.336015471839	1.95304894447327	1.95304894447327	1169.24133300781	34.9425239562988	Yes
...136	116.34026	40.085177	443754.611417575	4437419.62501111	46.742913176758	0.0430671013891697	4.17949709666623	2.75459439847589	537.778472253645	2.5755774974823	2.5755774974823	27.7000007629395	0	Yes
...137	116.348855	40.065307	444471.237282596	4435208.79798618	48	0.522177934646606	1	0.815161839272666	537.778472253645	2.19888729321269	2.19888729321269	2177.69995117188	0	Yes
...138	116.41913	40.074236	450470.699739886	4436158.37598059	38.2079725286511	0.916928350925445	1.29102044460048	2.05946225396078	539.025678939186	2.02227592468262	2.02227592468262	1683.66223144531	0	Yes
...139	116.431373	40.073459	451514.08404378	4436065.39286676	38.6297148738503	1.31737399101257	2.67298287275889	4.06382219308981	539.025678939186	2.0149050407057	2.0149050407057	1523.5	50.8138771057129	Yes
X	NA	NA	463867.169577285	4430796.79865684	25.3418125970979	0.607606410980224	0	2.70725555643094	570.711259327596	4.33589649200439	4.33589649200439	232.228439331055	84.5716857910156	No
X1	NA	NA	428997.622570631	4468146.92530427	640.369076003394	0.455615073442459	0	13.5796221532444	554.3367854596	21.3520584106445	21.3520584106445	1709.61938476562	236.497650146484	No
X2	NA	NA	477162.700033362	4424888.8229939	24.1091928308369	0.274435639381409	0	2.04297726773366	629.789590557106	4.66064357757568	4.66064357757568	958.5	21.2999992370605	No
X3	NA	NA	473642.138359356	4410659.1480798	23.3546446792467	0.728273987770081	5	1.73876569135618	606.071422684938	0.951228145995553	0.951228145995553	336.864807128906	0	No
X4	NA	NA	444157.225076754	4454717.83887727	155.458626378486	0.823312997817993	0	32.4402974520942	555.876077950001	45.9470291137695	45.9470291137695	1658.93896484375	93.3829193115234	No
X5	NA	NA	469049.531742045	4424667.78473762	28	1.11910891532898	0	1.18082755005826	618.803803760093	2.94645547866821	2.94645547866821	213	0	No
X6	NA	NA	442861.211270043	4461908.82141815	303.556497983918	0.750343024730682	0	17.7083167729348	520.003763049841	15.9002267786101	15.9002267786101	4496.1171875	50.8138771057129	No
X7	NA	NA	485819.691343043	4393944.83106931	16.6088167209648	0.734325230121613	0	1.96973619922745	587.378726068884	1.48808598518372	1.48808598518372	2976.02807617188	362.100006103516	No
X8	NA	NA	475909.540748983	4423906.66366336	25	0.0803154221677874	5.52667908255388	1.42982069731996	629.789590557106	1.75821455989999	1.75821455989999	1004.54693603516	21.2999992370605	No
X9	NA	NA	447428.372452684	4463815.4790562	418.894456084122	1.03594320115373	0	12.0946581380324	530.19206815958	23.7373638153076	23.7373638153076	4017.5869140625	299.483764648438	No
X10	NA	NA	440558.781882512	4465675.29227503	459.173088209081	0.622912287712097	0	31.0751731870947	539.351839184761	41.2143881070997	41.2143881070997	199.54460144043	203.255508422852	No
X11	NA	NA	407266.192178159	4446534.47134968	753.888557574565	0.431054383516312	0	10.0785261554573	532.400693069969	39.481761932373	39.481761932373	6770.94775390625	179.179580688477	No
X12	NA	NA	414989.452805993	4437500.02848241	783.184928208758	0.732189476490021	0	21.8337375364608	641.002689033747	45.414311285539	45.414311285539	1442.013671875	248.600280761719	No
X13	NA	NA	465512.281537889	4428752.56237462	21.9111777869403	0.858908236026764	0	0.832188557799558	570.711259327596	2.52982211112976	2.52982211112976	451.315063476562	250.208267211914	No
X14	NA	NA	481658.727292044	4403609.07183877	25.6114616093444	0.467717438936233	1.91831358751093	3.66750318157972	561.473415806889	1.98232185840607	1.98232185840607	426	0	No
X15	NA	NA	424865.547865707	4457843.76397486	328.486983882362	0.54246723651886	0	22.9438845067952	589.824046864	60.7950946068623	60.7950946068623	737.590209960938	692.807678222656	No
X16	NA	NA	449273.625929091	4440239.49007403	43	0.731833577156067	5	1.53875141752618	557.212463311502	1.53570830821991	1.53570830821991	2334.57299804688	21.2999992370605	No
X17	NA	NA	435303.379479291	4448294.12191661	53.5561294722766	0.358440279960632	3.01557764763978	2.25602056938802	532.874021783471	1.38622354086369	1.38622354086369	871.54833984375	21.2999992370605	No
X18	NA	NA	440754.401817977	4438455.41076654	44.9977380468248	1.08742916584015	1	1.27834320854296	537.778472253645	2.30513819561603	2.30513819561603	1428.18408203125	69.8850479125977	No
X19	NA	NA	436900.867997199	4460271.24532993	174.45294651251	1.29708480834961	0	12.1483937241271	577.950994133949	41.4669799804688	41.4669799804688	2343.65478515625	104.827575683594	No
X20	NA	NA	488361.486715495	4406735.26530172	17.9093146360569	0.201465547084808	0.661270182743263	1.52216529934204	575.112481474876	2.02167570565479	2.02167570565479	332.399993896484	277	No
X21	NA	NA	424199.860923625	4435905.06735549	65.4021603387343	0.205736994743347	2.05014431888314	2.89216740957925	577.127666592598	2.47050186499983	2.47050186499983	591.368896484375	50.8138771057129	No
X22	NA	NA	434965.026385684	4455481.12468375	113.030657824597	0.756038248538971	2	1.24658903401084	529.276082498021	2.31837368250664	2.31837368250664	2044.34985351562	50.8138771057129	No
X23	NA	NA	428366.776440346	4447229.67689856	49.4358666491546	0.383356899023056	2.50630546736617	6.19151630814179	536.458290289971	2.10751032829285	2.10751032829285	63.9000015258789	0	No
X24	NA	NA	493518.501034925	4405224.18384334	15.1964125871795	0.628251612186432	0	2.61796567629867	547.400855571032	1.6541501330885	1.6541501330885	447.948944091797	193.899993896484	No
X25	NA	NA	439960.357185641	4459685.03625908	399.186988235015	0.645693182945251	0	23.809809624414	577.950994133949	49.9004440307617	49.9004440307617	1996.37585449219	523.753845214844	No
X26	NA	NA	408344.639035301	4450968.5965822	954.691964992557	0.529661787234732	0	13.6168585912867	518.040693302959	33.5420567000434	33.5420567000434	5433.17236328125	50.8138771057129	No
X27	NA	NA	445865.383715465	4440135.44894184	42.2577947345597	-0.0285322087386501	3.87193367376491	3.01752370010614	538.836100624292	1.15254409179455	1.15254409179455	27.7000007629395	0	No
X28	NA	NA	408330.081589653	4449534.46966266	1091.64726916564	0.540615270239848	0	35.0245038203702	532.400693069969	40.4275158995633	40.4275158995633	6003.7958984375	340.799987792969	No
X29	NA	NA	411345.280788783	4453509.15216139	632.279273411362	0.552077949047089	0	8.29616834973363	557.968082977022	30.1773160898236	30.1773160898236	1588.63439941406	1073.93469238281	No
X30	NA	NA	402386.908259644	4447318.49024279	1004.08770375936	0.467717438936234	0	29.9069388761008	506.18932983058	40.762304602499	40.762304602499	11350.814453125	282.387634277344	No
X31	NA	NA	461434.318659944	4396257.48561611	22.18188502046	0.565960049629211	0	1.9301191879444	594.779354929046	1.88032326172255	1.88032326172255	166.199996948242	127.800003051758	No
X32	NA	NA	469344.111409795	4413922.22460401	27.1676461150541	2.76965665817261	5	3.91530334995633	628.316358663142	1.94794015086436	1.94794015086436	1938.49792480469	0	No
X33	NA	NA	480990.86846665	4413851.17250471	23.8283453680309	0.232433333992958	1.12271498178448	4.65567385396441	559.523494569585	2.41456693869959	2.41456693869959	106.5	27.7000007629395	No
X34	NA	NA	482708.397542498	4395402.66839698	19.322460026251	0.309674888849258	0	1.68845626749437	564.295037288219	2.23928570747375	2.23928570747375	2170.25122070312	27.7000007629395	No
X35	NA	NA	433681.022291671	4437319.83726397	44.1291373927425	-0.0156649053096771	1	1.49171049775961	550.716802984476	0.989306762570176	0.989306762570176	517.324340820312	59.3535995483398	No
X36	NA	NA	471676.548367506	4410310.55130117	24.2645581981382	0.81477028131485	0	5.14254546136538	606.071422684938	3.68477940559387	3.68477940559387	1416.25183105469	0	No
X37	NA	NA	465110.112081755	4411119.51742029	30.0276100160655	0.474766023379524	1	0.96230918166562	596.21052679792	1.33416085346997	1.33416085346997	650.431091308594	55.4000015258789	No
X38	NA	NA	415171.164134238	4462237.5681482	599.063870983484	0.583401679992676	0	29.893256844451	509.20998976042	38.0917213081769	38.0917213081769	581.424499511719	360.100006103516	No
X39	NA	NA	444784.294769815	4468219.9480177	195.503579509117	0.599430580703206	0	3.67941115799784	533.535345594628	4.70460332372813	4.70460332372813	152.530197143555	186.765838623047	No
X40	NA	NA	475176.776839682	4409821.65733255	21.177349553398	0.434613853693008	0	1.9732787084694	595.826636191458	2.40133285522461	2.40133285522461	203.255508422852	101.627754211426	No
X41	NA	NA	488438.278229697	4407453.08295137	17.8152356425108	0.237416699528694	0	5.34195642505007	575.112481474876	2.40630493253938	2.40630493253938	387.799987792969	127.800003051758	No
X42	NA	NA	476232.367724182	4403653.17197367	17	0.26387020811419	0	2.46611154952214	580.18682887964	1.55288358247232	1.55288358247232	2865.701171875	83.0999984741211	No
X43	NA	NA	439108.912568038	4445277.95797952	42.0233497122579	0.210008427500725	0.0829794914803318	2.05865848686194	520.44168253243	1.96825389191588	1.96825389191588	2271.39990234375	0	No
X44	NA	NA	421959.172918023	4406903.13932042	87.5409215973082	0.62611585855484	0	1.20999958076214	622.001107335091	0.988851146013117	0.988851146013117	2660.02026367188	118.70719909668	No
X45	NA	NA	486261.59438962	4409297.28435969	21.2564694722468	0.529659819663813	3.08901620362454	2.47264235923753	544.31470920518	1.4827002286911	1.4827002286911	383.399993896484	378.672760009766	No
X46	NA	NA	428410.96822014	4447525.05142421	54	0.263757079839706	5	0.59765454352507	536.458290289971	1.51944117343162	1.51944117343162	199.54460144043	0	No
X47	NA	NA	478719.027578303	4396103.6906596	21.1918301270214	0.227655030129506	1	1.5848103080647	564.295037288219	1.17711508274078	1.17711508274078	2493	166.199996948242	No
X48	NA	NA	427248.968741512	4443914.49158125	55.6623369808633	0.210008427500725	6.86539639446647	0.748068950683743	580.121002852451	1.83303022384644	1.83303022384644	248.600280761719	21.2999992370605	No
X49	NA	NA	442151.116704293	4441344.98114663	40.9666151236977	0.181176334619522	1	2.59528374671936	544.800453103991	1.31100550658017	1.31100550658017	1201.1484375	21.2999992370605	No
X50	NA	NA	461150.291863941	4401660.56994138	30.6949460615194	0.854119592586906	1	3.46397073821842	597.114986893721	2.12998363992436	2.12998363992436	186.765838623047	27.7000007629395	No
X51	NA	NA	421958.640717239	4409730.46058265	118.103873443491	0.357016444206238	0	1.75987250074833	622.001107335091	4.77392911911011	4.77392911911011	733.700988769531	59.3535995483398	No
X52	NA	NA	490215.843177546	4393678.27222439	14.113392740735	0.293657034635544	0	1.02086173843622	599.012431025505	1.48442539081649	1.48442539081649	2026.26965332031	255.811264038086	No
X53	NA	NA	442295.744371417	4468897.01867754	244.624612113677	0.64854085445404	0	3.17529695195784	569.532480150461	10.753529548645	10.753529548645	186.765838623047	127.905632019043	No
X54	NA	NA	425567.162081747	4443479.18238405	60.8504153125474	0.202177464962006	1	3.18945291439945	580.121002852451	1.60600592151703	1.60600592151703	860.715087890625	0	No
X55	NA	NA	450843.781746133	4462816.58652617	343.84503625732	0.673813343048096	0	19.7936251315411	567.251601889729	46.6273448386749	46.6273448386749	7108.67822265625	34.9425239562988	No
X56	NA	NA	430303.557244046	4443593.52929387	51.9563298111297	0.222110778093338	4.01129175206342	1.39617682762821	554.551949820481	1.14262855052948	1.14262855052948	1459.33154296875	21.2999992370605	No
X57	NA	NA	477806.806552616	4411498.61942523	25.0403349481075	0.313590347766876	1	2.57819475295463	603.590803759173	1.56389519675683	1.56389519675683	830.700012207031	119.015335083008	No
X58	NA	NA	464821.261568287	4427745.80683723	32.9848228786347	0.303221306038795	2	3.13529544856297	599.659194943961	2.75062446480498	2.75062446480498	965.5859375	27.7000007629395	No
X59	NA	NA	406028.494358697	4450875.1196297	872.963736850055	0.490854203701019	0	19.0379936431082	476.452273260598	34.0568768877869	34.0568768877869	7513.49658203125	120.04753112793	No
X60	NA	NA	441773.961260868	4445504.04260043	38.2376074477286	0.187583476305008	0	2.89701818146871	542.153154434462	2.73396709856071	2.73396709856071	2056.77270507812	174.712615966797	No
X61	NA	NA	478816.561744297	4415091.23527993	25.3238076497957	0.296504646539688	0	4.26605413328593	559.523494569585	3.32890367507935	3.32890367507935	127.800003051758	42.5999984741211	No
X62	NA	NA	484628.744110921	4407416.821393	15.8388052946951	0.359152197837829	0	2.05223522577661	544.31470920518	2.04999773556573	2.04999773556573	609.400024414062	42.5999984741211	No
X63	NA	NA	449851.16681737	4462023.24643601	328.476994972575	0.586249232292175	0	22.6386638040805	567.25160188973	32.1953850832271	32.1953850832271	6915.32080078125	240.095062255859	No
X64	NA	NA	466795.705699609	4410687.10378335	28	0.610809981822968	4.61245985491772	2.51915138924769	609.040082540363	1.51408938039167	1.51408938039167	83.0999984741211	169.143371582031	No
X65	NA	NA	432977.682498535	4438435.1175799	45.5514464748483	0.0694074854254722	1	1.84921382440793	550.716802984476	1.37548835346624	1.37548835346624	502.273468017578	110.800003051758	No
X66	NA	NA	436156.287095319	4458112.49022964	102.879275784819	0.0537456162273884	0	2.49199164920586	544.188619098619	7.50295925140381	7.50295925140381	698.850463867188	21.2999992370605	No
X67	NA	NA	435965.135692878	4449970.22930434	56.0935834351247	0.554925501346588	1	0.976341783716356	532.874021783471	7.49442481994629	7.49442481994629	727.212585449219	69.6455307006836	No
X68	NA	NA	470899.741210892	4401904.81097619	21.9353520171613	0.286538004875183	0	1.85433411598206	606.702920589596	1.88165848525866	1.88165848525866	2380.8466796875	397.710266113281	No
X69	NA	NA	477481.969826189	4416633.1421806	22.6450624016078	0.317505776882172	1	1.50034193392218	590.49005406028	1.7330022868602	1.7330022868602	987.170654296875	55.4000015258789	No
X70	NA	NA	410082.185709144	4448766.78249	949.528133024812	0.431766271591186	0	35.7737386124542	532.400693069969	50.3809471130371	50.3809471130371	4226.48681640625	325.215545654297	No
X71	NA	NA	430078.097740023	4449417.20672632	56.8503031342203	0.439241230487823	0	2.59011172795766	536.458290289971	2.06842947006226	2.06842947006226	367.868041992188	69.8850479125977	No
X72	NA	NA	446748.012623366	4447963.01751938	38	0.356304526329041	5.54044749307765	1.97794865636151	536.027366439463	2.16370058059692	2.16370058059692	1040.83190917969	0	No
X73	NA	NA	481927.641317858	4392753.38900178	22.5425680346862	0.817261934280395	0	3.94603017434107	600.264556828886	1.81372547149658	1.81372547149658	4932.7763671875	149.100006103516	No
X74	NA	NA	428411.869603655	4434649.15757386	54.2891452609189	0.889520108699799	1	1.63160968541625	561.895152300596	2.01831603050232	2.01831603050232	27.7000007629395	0	No
X75	NA	NA	425635.827190327	4438885.77852499	53.8898113346813	0.311454623937607	0.494270342033225	3.37809429377144	577.127666592598	2.4804428835755	2.4804428835755	21.2999992370605	63.9000015258789	No
X76	NA	NA	481868.414954524	4384356.64102303	14.5743302936286	0.480175673961639	0	1.87763071083719	577.340748496354	1.44853281068824	1.44853281068824	470.899993896484	440.173431396484	No
X77	NA	NA	419171.951010158	4438526.77936634	916.516913156198	0.568807721138	0	32.4868663715945	718.104466021061	60.5757179260254	60.5757179260254	1757.98461914062	85.7863616943359	No
X78	NA	NA	441317.860914504	4448490.67733996	51.1617595011008	0.341710537672043	3.92695673991484	1.05225713558476	542.153154434462	2.68328166007996	2.68328166007996	101.627754211426	84.5716857910156	No
X79	NA	NA	463071.998038362	4397647.17771723	26.1195318705831	0.298799855616058	0	1.31525386859459	597.396683519706	1.17944400827955	1.17944400827955	1517.48107910156	138.5	No
X80	NA	NA	477998.784917287	4411033.98322297	24.6515945843515	0.470564991235733	5.09333880366704	2.47253773998257	595.826636191458	2.09396535343249	2.09396535343249	766.100830078125	63.9000015258789	No
X81	NA	NA	432057.833357596	4453205.18712143	78.0823704567652	0.624144875926274	1.37373562651465	4.91027256100124	529.276082498022	3.10536318915248	3.10536318915248	119.015335083008	34.9425239562988	No
X82	NA	NA	467607.198003499	4407056.4456606	29.5260040372149	1.3045597076416	0	2.85157468986213	609.040082540363	2.5374002456665	2.5374002456665	1966.69995117188	653.837341308594	No
X83	NA	NA	486000.678592055	4400457.07156701	23.0324393040465	0.334947437047958	0	1.83922103665795	570.051529996097	1.15658921333658	1.15658921333658	1024.90002441406	34.9425239562988	No
X84	NA	NA	478307.275517922	4404650.21716452	17	0.334235519170761	0.520679443140193	5.09546398036753	580.18682887964	1.59243352541579	1.59243352541579	1909.77416992188	63.9000015258789	No
X85	NA	NA	433029.924402135	4438936.33256752	47	0.0473385378718376	1	1.46005406860413	550.716802984476	2.20482138323861	2.20482138323861	290.484588623047	21.2999992370605	No
X86	NA	NA	478708.769534449	4400427.9451977	19.5465087634904	0.176548942923546	1.54057208744353	1.05385160676767	561.473415806889	1.09544515609741	1.09544515609741	637.099975585938	21.2999992370605	No
X87	NA	NA	428424.269917352	4465532.35960814	571.628728003519	0.540331542491913	0	26.0510292029085	584.353307499958	30.5213363256572	30.5213363256572	1407.0810546875	1108.20471191406	No
X88	NA	NA	422363.51972832	4453715.72386653	100.399458221418	0.631455183029175	2.87847378703748	3.00529191644163	562.21192084928	2.25707769393921	2.25707769393921	1740.05773925781	50.8138771057129	No
X89	NA	NA	426489.667730319	4425842.68448567	389.126024040913	0.478440121178657	0	35.1327427374813	656.52475053072	66.2584762573242	66.2584762573242	1628.01586914062	0	No
X90	NA	NA	436046.933677528	4451411.06191212	62.6058042638402	0.0704753622412682	1.72230630735547	2.79568265715837	529.276082498021	1.54919338226318	1.54919338226318	1038.71569824219	27.7000007629395	No
X91	NA	NA	429554.08905652	4434883.0425787	49.4498033490292	0.659931242465973	1	3.28800525165487	561.895152300596	1.20000004768372	1.20000004768372	926.312622070312	0	No
X92	NA	NA	472190.965299146	4422515.02002365	22.5631322202148	0.772768020629883	0	1.89680122162772	598.763383814599	0.848528146743774	0.848528146743774	204.157836914062	0	No
X93	NA	NA	445532.698157088	4441712.29794999	36	0.497617334127426	1.22588685039261	1.0371477419454	538.836100624292	1.37869239265334	1.37869239265334	628.965454101562	193.899993896484	No
X94	NA	NA	468443.605490404	4408089.0548135	27.1389504951464	0.441020965576172	0	7.79751983622108	609.040082540363	2.55311584472656	2.55311584472656	2532.81005859375	42.5999984741211	No
X95	NA	NA	471537.337528908	4392984.96982987	17.1942614400163	0.23065359890461	0	1.53620875014425	604.554903648794	1.79153561592102	1.79153561592102	798.178405761719	106.5	No
X96	NA	NA	441867.992000579	4440012.7802567	40.4727693197354	-0.0484124794602394	5	2.19184731140952	544.800453103991	1.95959174633026	1.95959174633026	2182.18286132812	106.5	No
X97	NA	NA	460273.186942358	4396316.18512525	23.4684650827449	0.115681238472462	0	4.09590290095913	592.664656912908	1.73854943375112	1.73854943375112	507.132293701172	93.3829193115234	No
X98	NA	NA	451660.950555676	4442340.74047118	39.259816318422	0.607606410980225	4.3507865068629	1.52493750531391	557.212463311502	2.50247883796692	2.50247883796692	1273.19055175781	21.2999992370605	No
X99	NA	NA	411696.787290763	4442501.86959193	416.637968103543	0.416522281501003	0	22.7136199009302	580.085481813876	29.0958137512207	29.0958137512207	922.57763671875	63.9000015258789	No
X100	NA	NA	426169.114258925	4432721.39739795	203.807330887008	0.747851252555847	0	21.4907329778925	655.83829587698	40.2948341369629	40.2948341369629	1262.95629882812	118.70719909668	No
X101	NA	NA	453480.584327571	4449973.03419867	41	0.401866376399994	1.15531858646181	0.927409946918488	534.231694496295	2.06067943572998	2.06067943572998	42.5999984741211	21.2999992370605	No
X102	NA	NA	437725.230797832	4453426.36087844	65.9280828648697	0.0644241869449615	0	1.89993869476608	538.441126734018	1.51779821894341	1.51779821894341	69.6455307006836	21.2999992370605	No
X103	NA	NA	450131.226538054	4462828.06259594	264.322062072783	0.673813343048096	0	6.07821945018128	567.251601889729	21.4903328102297	21.4903328102297	6548.4443359375	0	No
X104	NA	NA	483925.758394767	4410272.37652138	22.5954876166044	0.448140025138855	4	1.8728848733095	544.31470920518	1.35646605491638	1.35646605491638	193.690933227539	208.936599731445	No
X105	NA	NA	478391.669764403	4414720.97274699	22.4593734761137	0.342066437005997	0	2.86248728093269	603.590803759173	2.71446210643813	2.71446210643813	276.899993896484	27.7000007629395	No
X106	NA	NA	467885.537241402	4413318.85337254	25.3354215203788	0.828652322292328	0	1.52298271656036	628.316358663142	1.54845725222254	1.54845725222254	666.110961914062	225.657531738281	No
X107	NA	NA	451525.802476906	4459827.61060042	300.176774762878	0.485870897769928	0	29.5700983319974	565.626335710287	50.6263539611659	50.6263539611659	4956.42724609375	235.931732177734	No
X108	NA	NA	448124.895787706	4419518.3364971	52.8955904131926	1.05432569980621	1	4.4211151513949	572.970442669932	5.7276873588562	5.7276873588562	609.766540527344	21.2999992370605	No
X109	NA	NA	479481.709176362	4407509.42549907	21.1902567256638	0.56382429599762	0	6.4093197921181	560.474362518638	3.25148839651497	3.25148839651497	358.359161376953	34.9425239562988	No
X110	NA	NA	445047.685739578	4464297.76906592	372.666784140197	0.607606410980225	0	18.1846587813447	530.19206815958	35.8828261801049	35.8828261801049	2829.07055664062	303.302490234375	No
X111	NA	NA	487314.443026966	4394583.38350645	15.0255420442655	0.324229966336508	0	2.71513433909358	559.796218764037	1.99122753298711	1.99122753298711	2278.34790039062	189.583145141602	No
X112	NA	NA	449720.56249028	4451267.42430098	47	0.315014123916626	0	1.65851418495708	542.674135625362	2.50902147531062	2.50902147531062	172.636764526367	55.4000015258789	No
X113	NA	NA	469944.218625733	4428764.02146528	26.5368500254335	0.386560469865799	0	4.54849391498832	570.442989527248	2.00421590372723	2.00421590372723	642.828308105469	101.627754211426	No
X114	NA	NA	464199.37578285	4407992.24323101	29.1343492649249	0.60618257522583	0	1.65345063887669	596.21052679792	1.80641187710872	1.80641187710872	1493.31396484375	27.7000007629395	No
X115	NA	NA	470700.155374016	4409600.95990381	25.9244431028848	1.13583862781525	4.86087158760095	3.35112435783369	606.071422684938	2.15601950750194	2.15601950750194	1617.99645996094	309.562347412109	No
X116	NA	NA	454949.427060684	4457974.00492612	241.097676083015	0.49797323346138	0	22.2326815388149	591.677451714873	33.4928283691406	33.4928283691406	1588.06848144531	1197.9365234375	No
X117	NA	NA	473725.487429767	4392597.48612456	18.3525333190693	0.524669706821442	4.28440647451637	2.07733465641703	604.554903648794	1.18529030472303	1.18529030472303	803.299987792969	55.4000015258789	No
X118	NA	NA	412461.89497841	4448152.74620052	1061.37442915289	0.223178595304489	0	18.8817117365544	579.921700436389	26.3097248077393	26.3097248077393	2054.18701171875	1541.84130859375	No
X119	NA	NA	460903.60087546	4400115.44525105	30.041414691651	1.47256875038147	0	1.38332103741062	597.114986893721	1.41124921918919	1.41124921918919	1121.20349121094	110.800003051758	No
X120	NA	NA	477681.199836297	4401643.13760955	18.8156531298675	0.3385069668293	0	2.76510820593367	580.186828879639	2.32433848373448	2.32433848373448	470.899993896484	21.2999992370605	No
X121	NA	NA	420723.669906287	4446357.55064331	120.386230893126	0.407023335010046	0.142254775212211	2.85724921395627	541.360510376748	1.89989471435547	1.89989471435547	813.038879394531	0	No
X122	NA	NA	455218.770935867	4455368.01066874	76.4212560512806	0.359863996505737	0	1.46386170068577	535.61392980814	5.74512208714391	5.74512208714391	498.600006103516	101.627754211426	No
X123	NA	NA	455499.774854453	4449373.71538992	36.2645256615766	0.319285571575165	0.884760302825854	1.45724102622373	534.231694496295	2.07719981612494	2.07719981612494	280.256591796875	257.359100341797	No
X124	NA	NA	480618.099515642	4388768.44599613	15.9699174302911	0.475548267364502	0	1.94745693105571	577.340748496354	1.57683229446411	1.57683229446411	2173.38623046875	276.899993896484	No
X125	NA	NA	422150.546078173	4438071.64334748	232.388244997422	1.31950962543488	0	9.2433345215185	718.104466021061	17.3435859680176	17.3435859680176	916.212829589844	195.06640625	No
X126	NA	NA	432715.203034468	4463835.0014371	165.868681870527	0.393323481082916	0	5.71934815432726	569.264331386104	6.24179458618164	6.24179458618164	328.794006347656	211.792938232422	No
X127	NA	NA	482766.098668178	4401014.63755036	21.6079940250659	0.42891862988472	0	1.40488709139874	561.47341580689	1.93173071650907	1.93173071650907	997.672546386719	360.142608642578	No
X128	NA	NA	412780.857761287	4443895.05851709	251.300380378262	0.680576503276825	6.59670313845287	10.8485360706324	580.085481813876	16.8408559558004	16.8408559558004	1263.53039550781	104.827575683594	No
X129	NA	NA	463187.041960095	4401608.74034871	26.7756490736718	0.541399359703064	3.24664637444853	2.95808271363278	601.305334070697	1.44602656161199	1.44602656161199	789.801330566406	21.2999992370605	No
X130	NA	NA	439279.87518138	4438894.32758786	42.0553620589841	0.288317799568176	1.56859561600696	2.69715086234114	533.065799593925	1.52105224132538	1.52105224132538	649.479858398438	0	No
X131	NA	NA	421516.928242309	4459514.07538496	253.600709310698	0.931878387928009	0	10.6021212273679	553.750161803793	27.7805690765381	27.7805690765381	135.08464050293	153.684387207031	No
X132	NA	NA	477565.071423679	4416838.78132184	21.8025355920487	0.317505776882172	3.7019872041628	3.93642752646945	574.987209008075	1.90898089360416	1.90898089360416	1181.96105957031	27.7000007629395	No
X133	NA	NA	474375.304852369	4399692.84368999	21.4963098241398	0.387984186410904	1	2.50982347587198	600.399529280141	1.41830950505224	1.41830950505224	754.7705078125	27.7000007629395	No
X134	NA	NA	449804.081378546	4454831.84879958	70.8569679882535	1.42487144470215	0	4.49826581399215	542.674135625362	12.7847574047532	12.7847574047532	311.328277587891	42.5999984741211	No
X135	NA	NA	451152.509586763	4461277.97251346	417.381430235686	0.502600610256195	0	21.1875481945078	567.251601889729	27.3806934356689	27.3806934356689	6281.99267578125	873.299987792969	No
X136	NA	NA	468437.979684251	4410034.02916671	30.4927577659944	1.17962062358856	0	2.22800657714994	609.040082540363	2.20907211303711	2.20907211303711	678.447937011719	21.2999992370605	No
X137	NA	NA	419632.802889771	4455992.73217112	528.738754828214	0.562400579452515	0	18.8061541799246	553.750161803793	33.4916660398996	33.4916660398996	1992.98645019531	896.867980957031	No
X138	NA	NA	424755.863295347	4433784.68380996	71.338290184334	0.387272387742996	1	1.55375820342644	577.127666592598	2.00392537446457	2.00392537446457	195.06640625	0	No
